# Supplementary material for: Weak Negative and Positive Selection and the Drift Load at Splice Sites
Source: Genome Biol Evol. 2014 May 14;6(6):1437–47. doi: 10.1093/gbe/evu100 (PMC4079205; doi:10.1093/gbe/evu100)
Supplement: Supplementary Data [file supp_evu100_suppl_data.zip]

Archive with 7 entries (7 files):
- Denisov_Supplementary_Fig_5.eps
- Denisov_Supplementary_table_1.xlsx
- Denisov_Supplementary table 2.xlsx
- Denisov_Supplementary_Fig_1.eps
- Denisov_Supplementary_Fig_2.eps
- Denisov_Supplementary_Fig_3.eps
- Denisov_Supplementary_Fig_4.eps
