# Supplementary material for: Weak Negative and Positive Selection and the Drift Load at Splice Sites
Source: Genome Biol Evol. 2014 May 14;6(6):1437–47. doi: 10.1093/gbe/evu100 (PMC4079205; doi:10.1093/gbe/evu100)
Supplement: Supplementary Data [file supp_evu100_suppl_data.zip › Denisov_Supplementary_table_1.xlsx]

## Sheet: dm3_const_don
group	Cn or Nc	c_nuc or c_set	obs or exp	position
				-3	-2	-1	1	2	3	4	5	6
ORF	Cn	c_nuc	obs	0.62574	0.719146	1.00865	1.21246	1.19441	0.60901	0.889746	1.00671	0.839151
			exp	0.496986	0.517231	0.602867	0.345012	0.462681	0.422624	0.463601	0.345012	0.462681
			(obs-exp)/exp	0.259071	0.390379	0.673092	2.51426	1.58151	0.441024	0.919206	1.9179	0.813671
		c_set	obs	0.744794	0.719146	1.00865	1.21246	1.19441	1.13798	0.889746	1.00671	0.839151
			exp	0.595757	0.517231	0.602867	0.345012	0.462681	0.623918	0.463601	0.345012	0.462681
			(obs-exp)/exp	0.250165	0.390379	0.673092	2.51426	1.58151	0.823928	0.919206	1.9179	0.813671
	Nc	c_nuc	obs	0.538965	0.565902	0.540128			0.382902	0.349583	0.408848	0.375761
			exp	0.551098	0.541559	0.532915			0.423062	0.403768	0.438607	0.403842
			(obs-exp)/exp	-0.0220159	0.0449498	0.0135351			-0.0949267	-0.134198	-0.0678496	-0.0695338
		c_set	obs	0.582993	0.907463	0.934435			0.433677	0.508893	0.607461	0.601504
			exp	0.610233	0.922892	1.03325			0.653577	0.723499	0.856217	0.704604
			(obs-exp)/exp	-0.0446383	-0.0167186	-0.0956331			-0.336457	-0.296623	-0.290529	-0.146324
UTRs & noncoding RNAs	Cn	c_nuc	obs	0.686092	0.77931	0.753498	0.784533	0.820785	0.687796	0.798931	0.759084	0.75916
			exp	0.619621	0.677155	0.5823	0.439926	0.532724	0.508483	0.551135	0.439926	0.532724
			(obs-exp)/exp	0.107277	0.15086	0.294002	0.783328	0.540734	0.352642	0.449612	0.72548	0.425054
		c_set	obs	0.756946	0.77931	0.753498	0.784533	0.820785	0.901959	0.798931	0.759084	0.75916
			exp	0.699082	0.677155	0.5823	0.439926	0.532724	0.684361	0.551135	0.439926	0.532724
			(obs-exp)/exp	0.082772	0.15086	0.294002	0.783328	0.540734	0.317958	0.449612	0.72548	0.425054
	Nc	c_nuc	obs	0.62774	0.634918	0.675978			0.60745	0.54853	0.596874	0.524608
			exp	0.615891	0.592834	0.655727			0.500482	0.483903	0.519594	0.491455
			(obs-exp)/exp	0.019239	0.0709886	0.0308836			0.213731	0.133552	0.148733	0.0674583
		c_set	obs	0.682557	0.838441	0.909047			0.729349	0.77705	0.858504	0.733376
			exp	0.676519	0.807833	0.907235			0.689973	0.733039	0.832839	0.744017
			(obs-exp)/exp	0.00892418	0.0378887	0.00199763			0.0570684	0.0600402	0.0308163	-0.0143017

## Sheet: dm3_const_acc
group	Cn or Nc	c_nuc or c_set	obs or exp	position
				-24	-23	-22	-21	-20	-19	-18	-17	-16	-15	-14	-13	-12	-11	-10	-9	-8	-7	-6	-5	-4	-3	-2	-1	1
ORF	Cn	c_nuc	obs	0.468046	0.47129	0.471328	0.473045	0.46848	0.468311	0.468427	0.467107	0.464063	0.475269	0.475181	0.478102	0.485588	0.496652	0.49698	0.475406	0.455008	0.465976	0.621919	0.636906	0.402387	0.664015	1.21466	1.20697	0.578399
			exp	0.443621	0.443621	0.443621	0.443621	0.443621	0.443621	0.443621	0.443621	0.443621	0.443621	0.443621	0.443621	0.443621	0.443621	0.443621	0.443621	0.443621	0.443621	0.443621	0.443621	0.480503	0.36533	0.480503	0.317564	0.631882
			(obs-exp)/exp	0.0550568	0.0623707	0.0624555	0.0663257	0.0560349	0.0556555	0.0559158	0.0529414	0.0460797	0.0713396	0.0711403	0.0777241	0.0946002	0.11954	0.120279	0.0716486	0.025668	0.0503908	0.401913	0.435696	-0.162573	0.817577	1.52788	2.8007	-0.0846407
		c_set	obs	0.721703	0.732556	0.73326	0.735897	0.73571	0.73831	0.744679	0.751657	0.760704	0.775477	0.778883	0.782112	0.797443	0.816217	0.835672	0.830491	0.802707	0.841167	0.969295	0.980779	0.402387	0.664015	1.21466	1.20697	0.578399
			exp	0.682481	0.682481	0.682481	0.682481	0.682481	0.682481	0.682481	0.682481	0.682481	0.682481	0.682481	0.682481	0.682481	0.682481	0.682481	0.682481	0.682481	0.682481	0.682481	0.682481	0.480503	0.36533	0.480503	0.317564	0.631882
			(obs-exp)/exp	0.0574707	0.0733723	0.0744044	0.0782683	0.0779941	0.0818037	0.0911354	0.101361	0.114616	0.136262	0.141253	0.145985	0.168448	0.195957	0.224463	0.216871	0.176161	0.232514	0.420253	0.43708	-0.162573	0.817577	1.52788	2.8007	-0.0846407
	Nc	c_nuc	obs	0.460764	0.463747	0.462994	0.461519	0.450095	0.44865	0.435878	0.417424	0.404799	0.387146	0.382305	0.382834	0.37651	0.374782	0.359789	0.365976	0.385734	0.374414	0.3555	0.380328	0.37396	0.382747			0.544833
			exp	0.429605	0.429605	0.429605	0.429605	0.429605	0.429605	0.429605	0.429605	0.429605	0.429605	0.429605	0.429605	0.429605	0.429605	0.429605	0.429605	0.429605	0.429605	0.429605	0.429605	0.415948	0.453442			0.468631
			(obs-exp)/exp	0.0725304	0.0794723	0.0777216	0.0742869	0.0476953	0.044331	0.0146014	-0.0283529	-0.0577401	-0.0988325	-0.1101	-0.10887	-0.12359	-0.127612	-0.162511	-0.14811	-0.102119	-0.12847	-0.172496	-0.114704	-0.100944	-0.155909			0.162607
		c_set	obs	0.623086	0.620193	0.621314	0.61709	0.601882	0.598807	0.58949	0.574339	0.55673	0.536303	0.53003	0.528268	0.516888	0.504639	0.489691	0.494325	0.506917	0.480761	0.472445	0.473872	0.768454	0.445945			0.955233
			exp	0.626377	0.626377	0.626377	0.626377	0.626377	0.626377	0.626377	0.626377	0.626377	0.626377	0.626377	0.626377	0.626377	0.626377	0.626377	0.626377	0.626377	0.626377	0.626377	0.626377	0.742804	0.83308			0.981226
			(obs-exp)/exp	-0.00525334	-0.00987327	-0.00808358	-0.0148267	-0.0391061	-0.0440146	-0.0588899	-0.0830781	-0.111189	-0.143801	-0.153816	-0.15663	-0.174797	-0.194353	-0.218218	-0.210819	-0.190716	-0.232473	-0.245749	-0.243472	0.034531	-0.464703			-0.0264905
UTRs & noncoding RNAs	Cn	c_nuc	obs	0.518959	0.535303	0.533071	0.536303	0.536472	0.543314	0.539734	0.540334	0.528439	0.528296	0.537896	0.528234	0.557284	0.57995	0.556136	0.548733	0.519526	0.519032	0.715826	0.709232	0.460721	0.703454	0.872164	0.803252	0.66323
			exp	0.527851	0.527851	0.527851	0.527851	0.527851	0.527851	0.527851	0.527851	0.527851	0.527851	0.527851	0.527851	0.527851	0.527851	0.527851	0.527851	0.527851	0.527851	0.527851	0.527851	0.574422	0.446936	0.574422	0.412212	0.663375
			(obs-exp)/exp	-0.0168457	0.014118	0.00988842	0.0160121	0.0163331	0.0292946	0.022513	0.0236487	0.00111339	0.00084287	0.01903	0.000726379	0.0557597	0.0987007	0.0535849	0.0395599	-0.015772	-0.0167079	0.356115	0.343621	-0.19794	0.57395	0.518334	0.94864	-0.000218962
		c_set	obs	0.743976	0.746051	0.746663	0.740362	0.752488	0.766039	0.758719	0.777273	0.765184	0.767049	0.78519	0.784297	0.781924	0.803263	0.803781	0.802562	0.757339	0.78309	0.903928	0.89077	0.460721	0.703454	0.872164	0.803252	0.66323
			exp	0.7336	0.7336	0.7336	0.7336	0.7336	0.7336	0.7336	0.7336	0.7336	0.7336	0.7336	0.7336	0.7336	0.7336	0.7336	0.7336	0.7336	0.7336	0.7336	0.7336	0.574422	0.446936	0.574422	0.412212	0.663375
			(obs-exp)/exp	0.0141442	0.0169725	0.0178063	0.00921766	0.0257472	0.0442182	0.0342403	0.0595319	0.043053	0.0455957	0.0703235	0.0691074	0.0658727	0.0949597	0.0956664	0.0940045	0.0323589	0.067462	0.23218	0.214245	-0.19794	0.57395	0.518334	0.94864	-0.000218962
	Nc	c_nuc	obs	0.499753	0.54947	0.512744	0.484668	0.488402	0.504305	0.493171	0.466723	0.47224	0.46453	0.476747	0.472385	0.474419	0.45452	0.458176	0.471989	0.462451	0.461585	0.488396	0.497665	0.479111	0.472816			0.659545
			exp	0.53169	0.53169	0.53169	0.53169	0.53169	0.53169	0.53169	0.53169	0.53169	0.53169	0.53169	0.53169	0.53169	0.53169	0.53169	0.53169	0.53169	0.53169	0.53169	0.53169	0.50649	0.549345			0.679174
			(obs-exp)/exp	-0.0600681	0.0334397	-0.0356344	-0.0884385	-0.0814155	-0.0515063	-0.0724469	-0.122191	-0.111814	-0.126315	-0.103336	-0.111541	-0.107715	-0.145142	-0.138266	-0.112287	-0.130225	-0.131853	-0.0814284	-0.0639947	-0.0540559	-0.13931			-0.0289013
		c_set	obs	0.63387	0.691639	0.652544	0.634185	0.631033	0.649977	0.642835	0.618953	0.611953	0.593256	0.618722	0.604479	0.613891	0.58986	0.589	0.603535	0.601847	0.586524	0.631688	0.628499	0.783069	0.603206			0.941142
			exp	0.674595	0.674595	0.674595	0.674595	0.674595	0.674595	0.674595	0.674595	0.674595	0.674595	0.674595	0.674595	0.674595	0.674595	0.674595	0.674595	0.674595	0.674595	0.674595	0.674595	0.767752	0.82664			0.935614
			(obs-exp)/exp	-0.0603699	0.0252656	-0.0326882	-0.0599024	-0.0645755	-0.0364926	-0.0470805	-0.0824826	-0.092859	-0.120575	-0.0828242	-0.103939	-0.0899859	-0.125608	-0.126883	-0.105337	-0.10784	-0.130554	-0.0636046	-0.0683323	0.0199507	-0.270292			0.00590805

## Sheet: hg19_const_don
group	Cn or Nc	c_nuc or c_set	obs or exp	position
				-3	-2	-1	1	2	3	4	5	6
ORF	Cn	c_nuc	obs	0.711701	1.05803	1.61574	2.00538	1.94501	0.715157	1.15642	1.38268	0.874606
			exp	0.306733	0.322747	0.301683	0.291018	0.317331	0.298166	0.306072	0.291018	0.317331
			(obs-exp)/exp	1.32026	2.2782	4.35576	5.89091	5.12929	1.39852	2.77826	3.75119	1.75614
		c_set	obs	0.869183	1.05803	1.61574	2.00538	1.94501	1.80698	1.15642	1.38268	0.874606
			exp	0.346231	0.322747	0.301683	0.291018	0.317331	0.588802	0.306072	0.291018	0.317331
			(obs-exp)/exp	1.51041	2.2782	4.35576	5.89091	5.12929	2.0689	2.77826	3.75119	1.75614
	Nc	c_nuc	obs	0.482501	0.433503	0.384661			0.40271	0.352132	0.366245	0.351896
			exp	0.306803	0.307911	0.317191			0.303648	0.299416	0.304407	0.294453
			(obs-exp)/exp	0.572676	0.407887	0.21271			0.326239	0.176061	0.203143	0.195084
		c_set	obs	0.509564	1.1557	1.04406			0.580388	0.739408	0.673277	0.85216
			exp	0.334045	1.07688	1.12864			0.605796	0.798917	0.760624	0.753271
			(obs-exp)/exp	0.525437	0.0731965	-0.0749454			-0.0419419	-0.0744869	-0.114837	0.13128
UTRs & noncoding RNAs	Cn	c_nuc	obs	0.644204	0.770546	0.826776	0.923566	0.868829	0.551109	0.720544	0.777097	0.581216
			exp	0.294293	0.306284	0.296333	0.292754	0.29935	0.292429	0.291957	0.292754	0.29935
			(obs-exp)/exp	1.18899	1.51579	1.79002	2.15475	1.90239	0.884592	1.46798	1.65443	0.941595
		c_set	obs	0.742442	0.770546	0.826776	0.923566	0.868829	0.976315	0.720544	0.777097	0.581216
			exp	0.344029	0.306284	0.296333	0.292754	0.29935	0.486159	0.291957	0.292754	0.29935
			(obs-exp)/exp	1.15808	1.51579	1.79002	2.15475	1.90239	1.00822	1.46798	1.65443	0.941595
	Nc	c_nuc	obs	0.560877	0.489068	0.566464			0.446916	0.393978	0.400511	0.378547
			exp	0.296265	0.285322	0.297734			0.291782	0.292151	0.291834	0.289735
			(obs-exp)/exp	0.893163	0.714089	0.902581			0.531677	0.348541	0.37239	0.30653
		c_set	obs	0.608393	0.80048	0.799589			0.619084	0.668212	0.646812	0.709511
			exp	0.335513	0.626114	0.606805			0.496365	0.612874	0.572579	0.585165
			(obs-exp)/exp	0.813321	0.278489	0.317703			0.247236	0.0902918	0.129647	0.212498

## Sheet: hg19_const_acc
group	Cn or Nc	c_nuc or c_set	obs or exp	position
				-24	-23	-22	-21	-20	-19	-18	-17	-16	-15	-14	-13	-12	-11	-10	-9	-8	-7	-6	-5	-4	-3	-2	-1	1
ORF	Cn	c_nuc	obs	0.40043	0.395829	0.392563	0.391908	0.393964	0.396018	0.399898	0.409602	0.415469	0.421702	0.433198	0.450149	0.469492	0.498629	0.493915	0.4565	0.438628	0.432748	0.540207	0.525544	0.357291	0.640332	2.01224	1.97722	0.828782
			exp	0.304986	0.304986	0.304986	0.304986	0.304986	0.304986	0.304986	0.304986	0.304986	0.304986	0.304986	0.304986	0.304986	0.304986	0.304986	0.304986	0.304986	0.304986	0.304986	0.304986	0.309057	0.283994	0.309057	0.287353	0.30401
			(obs-exp)/exp	0.312946	0.297859	0.28715	0.285004	0.291746	0.298479	0.311201	0.343018	0.362254	0.382693	0.420385	0.475966	0.539388	0.634923	0.619468	0.49679	0.43819	0.418911	0.771251	0.723174	0.156068	1.25474	5.51089	5.88079	1.72617
		c_set	obs	0.827726	0.830587	0.840753	0.845488	0.862016	0.883863	0.905925	0.933552	0.962676	0.990914	1.02159	1.06306	1.10265	1.15189	1.15655	1.13725	1.15947	1.20247	1.34781	1.3551	0.357291	0.640332	2.01224	1.97722	0.828782
			exp	0.60038	0.60038	0.60038	0.60038	0.60038	0.60038	0.60038	0.60038	0.60038	0.60038	0.60038	0.60038	0.60038	0.60038	0.60038	0.60038	0.60038	0.60038	0.60038	0.60038	0.309057	0.283994	0.309057	0.287353	0.30401
			(obs-exp)/exp	0.37867	0.383434	0.400367	0.408254	0.435784	0.472172	0.508918	0.554935	0.603444	0.650476	0.701574	0.770647	0.836582	0.918595	0.926368	0.894214	0.931229	1.00286	1.24493	1.25707	0.156068	1.25474	5.51089	5.88079	1.72617
	Nc	c_nuc	obs	0.374578	0.372908	0.365211	0.357324	0.346107	0.332776	0.320149	0.316052	0.312205	0.30814	0.311747	0.310223	0.308232	0.310132	0.318077	0.324285	0.324894	0.32651	0.335719	0.356923	0.357489	0.398164			0.484761
			exp	0.298749	0.298749	0.298749	0.298749	0.298749	0.298749	0.298749	0.298749	0.298749	0.298749	0.298749	0.298749	0.298749	0.298749	0.298749	0.298749	0.298749	0.298749	0.298749	0.298749	0.299247	0.306503			0.312787
			(obs-exp)/exp	0.253821	0.248229	0.222466	0.196065	0.15852	0.113898	0.0716299	0.0579167	0.0450407	0.0314342	0.0435063	0.0384063	0.0317422	0.0381015	0.0646942	0.0854739	0.0875139	0.0929222	0.123747	0.194723	0.194632	0.299054			0.549811
		c_set	obs	0.634633	0.623805	0.60698	0.596998	0.578061	0.548953	0.52555	0.508666	0.496174	0.482506	0.478631	0.469731	0.461642	0.464965	0.477401	0.488001	0.486122	0.495399	0.489288	0.492995	0.992192	0.445441			1.21407
			exp	0.599467	0.599467	0.599467	0.599467	0.599467	0.599467	0.599467	0.599467	0.599467	0.599467	0.599467	0.599467	0.599467	0.599467	0.599467	0.599467	0.599467	0.599467	0.599467	0.599467	0.767156	0.785938			1.08265
			(obs-exp)/exp	0.0586621	0.0406	0.0125328	-0.00411931	-0.0357086	-0.0842647	-0.123305	-0.151469	-0.172308	-0.195108	-0.201573	-0.216418	-0.229912	-0.224369	-0.203625	-0.185942	-0.189077	-0.173601	-0.183795	-0.177611	0.293338	-0.433237			0.121391
UTRs & noncoding RNAs	Cn	c_nuc	obs	0.391124	0.38898	0.387367	0.384904	0.389221	0.389562	0.401135	0.403881	0.407693	0.411058	0.416973	0.431311	0.444826	0.479686	0.472859	0.437337	0.427181	0.419634	0.500786	0.487468	0.352324	0.572154	1.24822	1.21973	0.900631
			exp	0.297846	0.297846	0.297846	0.297846	0.297846	0.297846	0.297846	0.297846	0.297846	0.297846	0.297846	0.297846	0.297846	0.297846	0.297846	0.297846	0.297846	0.297846	0.297846	0.297846	0.300573	0.27567	0.300573	0.278684	0.280907
			(obs-exp)/exp	0.313176	0.305978	0.300563	0.292293	0.306788	0.307933	0.346787	0.356007	0.368804	0.380103	0.399962	0.4481	0.493476	0.610518	0.587597	0.468334	0.434234	0.408896	0.681358	0.636646	0.172177	1.0755	3.15281	3.37675	2.20616
		c_set	obs	0.734577	0.737769	0.746306	0.744863	0.764438	0.759236	0.780625	0.813686	0.834162	0.841317	0.861234	0.872895	0.90831	0.960571	0.952731	0.931822	0.963058	0.980401	1.0805	1.06744	0.352324	0.572154	1.24822	1.21973	0.900631
			exp	0.52555	0.52555	0.52555	0.52555	0.52555	0.52555	0.52555	0.52555	0.52555	0.52555	0.52555	0.52555	0.52555	0.52555	0.52555	0.52555	0.52555	0.52555	0.52555	0.52555	0.300573	0.27567	0.300573	0.278684	0.280907
			(obs-exp)/exp	0.39773	0.403803	0.420048	0.417302	0.454549	0.444651	0.485349	0.548256	0.587217	0.600832	0.63873	0.660917	0.728304	0.827745	0.812827	0.773043	0.832477	0.865476	1.05595	1.03109	0.172177	1.0755	3.15281	3.37675	2.20616
	Nc	c_nuc	obs	0.370912	0.360221	0.369779	0.354083	0.344559	0.339001	0.331877	0.32141	0.312856	0.31479	0.320897	0.323355	0.323923	0.319687	0.314175	0.328523	0.31782	0.31924	0.333739	0.34985	0.364583	0.378487			0.72077
			exp	0.29048	0.29048	0.29048	0.29048	0.29048	0.29048	0.29048	0.29048	0.29048	0.29048	0.29048	0.29048	0.29048	0.29048	0.29048	0.29048	0.29048	0.29048	0.29048	0.29048	0.291876	0.299478			0.305771
			(obs-exp)/exp	0.276892	0.240087	0.272993	0.218957	0.18617	0.167038	0.14251	0.106477	0.0770313	0.0836885	0.104712	0.113175	0.115128	0.100547	0.081571	0.130965	0.0941185	0.099008	0.148922	0.204384	0.249105	0.263823			1.35723
		c_set	obs	0.578516	0.567576	0.558957	0.564125	0.541117	0.527329	0.507466	0.504635	0.485123	0.491283	0.478036	0.485608	0.466139	0.456374	0.462956	0.493537	0.477277	0.489277	0.485169	0.496573	0.857106	0.441081			1.02022
			exp	0.530479	0.530479	0.530479	0.530479	0.530479	0.530479	0.530479	0.530479	0.530479	0.530479	0.530479	0.530479	0.530479	0.530479	0.530479	0.530479	0.530479	0.530479	0.530479	0.530479	0.66045	0.643009			0.692931
			(obs-exp)/exp	0.0905541	0.0699311	0.0536838	0.0634265	0.0200532	-0.00593846	-0.043382	-0.0487183	-0.0854993	-0.0738884	-0.0988593	-0.0845853	-0.121286	-0.139694	-0.127286	-0.0696387	-0.10029	-0.0776686	-0.0854135	-0.0639162	0.297759	-0.314037			0.472325

## Sheet: Лист1
	-3	-2	-1	+1	+2	+3	+4	+5	+6
current nucleotide	1.25465	1.02583	0.0674699	0	0	0.0990619	0.0527156	0.061838	0.057443
any nonconsensus nucelotide	1.2593	0.755414	-0.0845866	0	0	-0.0254083	-0.0595089	-0.0873478	0.0988892
