# Supplementary material for: Weak Negative and Positive Selection and the Drift Load at Splice Sites
Source: Genome Biol Evol. 2014 May 14;6(6):1437–47. doi: 10.1093/gbe/evu100 (PMC4079205; doi:10.1093/gbe/evu100)
Supplement: Supplementary Data [file supp_evu100_suppl_data.zip › Denisov_Supplementary table 2.xlsx]

## Sheet: Лист1
Lineage	coding (ORF) or non-coding	SS type	Cn->Nc			Nc->Cn
			frac_obs	frac_exp	p-value	frac_obs	frac_exp	p-value
Human	ORF	donor	0.0035005	0.0154089	0	0.00994862	0.00738089	2.0593e-25
		acceptor	0.00521309	0.00687857	3.7494e-143	0.00901335	0.00644611	8.2787e-126
	UTRs & non-coding RNAs	donor	0.0037141	0.0162007	8.8416e-90	0.0158849	0.0081931	1.0941e-15
		acceptor	0.00479994	0.00779833	1.3484e-34	0.0108787	0.00670622	8.6352e-24
D. mel	ORF	donor	0.0103698	0.0357169	0	0.0178586	0.0180372	0.8293
		acceptor	0.0195795	0.0245563	9.7089e-102	0.0239644	0.0225164	2.9866e-06
	UTRs & non-coding RNAs	donor	0.00488962	0.0221842	5.2875e-55	0.0141923	0.0119636	0.1438
		acceptor	0.0112709	0.0172491	1.8354e-19	0.0194893	0.0160412	0.00038491
